# Supplementary material for: Prevalence and Molecular Evolution of Parvovirus in Cats in Eastern Shandong, China, between 2021 and 2022
Source: Transbound Emerg Dis. 2024 Jan 5;2024:5514806. doi: 10.1155/2024/5514806 (PMC12016963; doi:10.1155/2024/5514806)
Supplement: Supplementary 2 — Key amino-acid residues in VP2 protein of 21 parvoviruses and reference FPV/CPV-2 strains from GenBank. [file 5514806.f2.zip]

Archive with 3 entries (3 files):
- Table S2a.pdf
- Table S2b (1).pdf
- Table S2c (1).pdf
